# Supplementary material for: Correction: Topical Application of Ochratoxin A Causes DNA Damage and Tumor Initiation in Mouse Skin
Source: PLoS One. 2018 Nov 26;13(11):e0208284. doi: 10.1371/journal.pone.0208284 (PMC6258368; doi:10.1371/journal.pone.0208284)
Supplement: S1 Data — (ZIP) [file pone.0208284.s001.zip › S1 Data/Ochratoxin A_comet data.xlsx]

## Sheet: Sheet1
Tail DNA						Olive Tail Moment					Tail Length
Control	Mean	SE				Control	Mean	SE			Control	Mean	SE		Groups		Tail DNA		Olive Tail Moment	Tail Length%
12.18	11.33	0.605				1.22	1.41	0.062			23.51	21.98	0.912
13.27						1.47					23.56				Control		11.33±0.605		1.409±0.062	21.98±0.912
10.75						1.41					21.97				OTA (20ug)		15.85±0.822		2.35±0.151	34.59±1.047
10.04						1.36					22.3				OTA (40ug)		16.12±0.702		2.49±0.162	36.86±1.178
10.41						1.6					18.56				OTA (80ug)		16.34±1.080		2.48±0.124	36.11±1.440
OTA (20ug)						OTA (20ug)					OTA (20ug)
18.92	15.85	0.822				2.83	2.35	0.151			32.8	34.59	1.047
15.07						2.52					38.01
14.37						2.21					36.03
16.15						2.25					32.71
14.74						1.94					33.4
OTA (40ug)						OTA (40ug)					OTA (40ug)
17.51	16.12	0.702				2.86	2.49	0.162			39.96	36.86	1.178
17.78						2.78					39.11
16.21						2.02					35.06
14.89						2.58					33.76
14.21						2.21					36.41
OTA (80ug)						OTA (80ug)					OTA (80ug)
13.05	16.34	1.08				2.85	2.48	0.124			32.81	36.11	1.44
18.61						2.09					38.35
16.45						2.61					40.18
14.09						2.42					33.11
19.5						2.43					36.1
